# Supplementary material for: Chromosome-Level Genome Assembly Reveals Significant Gene Expansion in the Toll and IMD Signaling Pathways of Dendrolimus kikuchii
Source: Front Genet. 2021 Oct 29;12:728418. doi: 10.3389/fgene.2021.728418 (PMC8589036; doi:10.3389/fgene.2021.728418)
Supplement: Supplementary file 2 [file DataSheet1.zip]

Archive with 8 entries (6 files):
- Supplementary Material S1/
- Supplementary Material S1/Supplementary Material S1.docx
- Supplementary Material S1/Supplementary Material S1_Figure 1-5/
- Supplementary Material S1/Supplementary Material S1_Figure 1-5/Supplementary Figure 1.pdf
- Supplementary Material S1/Supplementary Material S1_Figure 1-5/Supplementary Figure 2.pdf
- Supplementary Material S1/Supplementary Material S1_Figure 1-5/Supplementary Figure 3.pdf
- Supplementary Material S1/Supplementary Material S1_Figure 1-5/Supplementary Figure 4.pdf
- Supplementary Material S1/Supplementary Material S1_Figure 1-5/Supplementary Figure 5.pdf
